# Supplementary material for: Effects of Laccase and Transglutaminase on the Physicochemical and Functional Properties of Hybrid Lupin and Whey Protein Powder
Source: Foods. 2024 Jul 1;13(13):2090. doi: 10.3390/foods13132090 (PMC11241515; doi:10.3390/foods13132090)
Supplement: Supplementary file 1 [file foods-13-02090-s001.zip]

Archive with 1 entries (1 files):
- foods-3041391-supplementary.pdf
